# Supplementary material for: Effects of Vitamin C, Rosmarinic Acid, or Quercetin on Fertilisation-Related Gene Expression in Porcine Cumulus–Oocyte Complexes During In Vitro Maturation
Source: Int J Mol Sci. 2026 Apr 24;27(9):3801. doi: 10.3390/ijms27093801 (PMC13164473; doi:10.3390/ijms27093801)
Supplement: Supplementary file 1 [file ijms-27-03801-s001.zip]

Archive with 1 entries (1 files):
- ijms-4189968-supplementary.pdf
